# Supplementary material for: Catalytic Conversion of n-C7 Asphaltenes and Resins II into Hydrogen Using CeO2-Based Nanocatalysts
Source: Nanomaterials (Basel). 2021 May 14;11(5):1301. doi: 10.3390/nano11051301 (PMC8156694; doi:10.3390/nano11051301)
Supplement: Supplementary file 1 [file nanomaterials-11-01301-s001.zip]

Archive with 1 entries (1 files):
- nanomaterials-1182942-supplementary.pdf
